# Supplementary material for: Outcomes at Patient and Limb Levels in Peripheral Artery Disease by the Location of Atherosclerotic Lower Limb Lesions: An Observational Study from a High-Volume German Center
Source: J Clin Med. 2025 Oct 4;14(19):7037. doi: 10.3390/jcm14197037 (PMC12525090; doi:10.3390/jcm14197037)
Supplement: Supplementary file 1 [file jcm-14-07037-s001.zip]

Archive with 1 entries (1 files):
- jcm-3864194-supplementary.pdf
